# Supplementary material for: Identification of deleterious variants in patients with male infertility due to idiopathic non-obstructive azoospermia
Source: Reprod Biol Endocrinol. 2022 Apr 2;20:63. doi: 10.1186/s12958-022-00936-z (PMC8976310; doi:10.1186/s12958-022-00936-z)
Supplement: Supplementary file 1 — Additional file 1: Table S1. Variants in previous studies and this present study of FANCA, SYCE1, DMRT1, PLK4 and TEX11. [file 12958_2022_936_MOESM1_ESM.xlsx]

## Sheet: Sheet1
Supplementary table 1. Variants in previous studies and this present study of FANCA, SYCE1, DMRT1, PLK4 and TEX11.
Gene	Inheritance pattern	cDNA mutation	Protein alteration	Mutation type	Phenotype	Reference
FANCA	AR	hom：c.2639G>A	p.Arg880Gln	Missence	NOA	Krausz C,et al.Genet Med.2019
		hom：c.3263C>T	p.Ser1088Phe	Missence	NOA	Present study
		het：c.1729C>G	p.Pro577Ala	Missence	NOA	Present study
SYCE1	AR	hom: c.89-2A>G	/	Splicing	NOA	Maor-Sagie,et al. J Assist Reprod Genet.2015
		hom: c.267-2A>G	/	Splicing	NOA	Pashaei,et al.J Assist Reprod Genet.2020
		hom: c.1_1113del	p.1del371aa	CNV	NOA	Krausz C,et al.Genet Med.2020
		hom: c.689_690del	p.Phe230fs	Frameshift	NOA	Present study
DMRT1	AD	het：c.1_540del	p.1del180aa	CNV	NOA	Krausz C,et al.Genet Med.2020
		het: c.132C>T	p.Gly44Gly	Synonymous	NOA	Tewes AC,et al.Fertil Steril.2014
		het: c.671A>G	p.Asn224Ser	Missence	NOA	Tewes AC,et al.Fertil Steril.2014
		het: c.991G>C	p.Asp331His	Missence	NOA	Tewes AC,et al.Fertil Steril.2014
		het: c.-223_-219delCGAAAinsT	/	/	NOA	Lima,et al.Andrology.2015
		het: c.257_258delCGinsAA	p.Ser86*	Frameshift	NOA	Stranneheim,et al.Genome Med.2021
		het: c.425C>T	p.Ala142Val	Missence	NOA	Present study
		het: c.340G>A	p.Val114Met	Missence	NOA	Present study
PLK4	AD	het: c.201_213del13	p.Lys68Serfs	Frameshift	NOA	Miyamoto,et al.Andrology.2016
		het: c.2785A>G	p.Met929Val	Missence	NOA	Present study
TEX11	X-linked	hemi: c.353T>G	p.Ile118Ser	Missence	NOA	Fakhro,et al.Genet Med.2018
		hemi: c.450C>T	p.Ala150Ala	Synonymous	NOA	Yatsenko,et al.N Engl J Med.2015
		hemi: c.511A>G	p.Met171Val	Missence	NOA	Yatsenko,et al.N Engl J Med.2016
		hemi: c.2092G>A	p.Ala698Thr	Missence	NOA	Yatsenko,et al.N Engl J Med.2017
		hemi: c.792+1G>A	/	Splicing	NOA	Yatsenko,et al.N Engl J Med.2018
		hemi: c.1837+1G>C	/	Splicing	NOA	Yatsenko,et al.N Engl J Med.2019
		hemi: c.2288T>C	p.Val763Ala	Missence	NOA	Yang,et al.EMBO Mol Med.2015
		hemi: c.1838-1G>A	/	Splicing	NOA	Yang,et al.EMBO Mol Med.2015
		hemi: c.1303_1306delGATGinsTTGGTA	Asp435Leufs*11	Frameshift	NOA	Yang,et al.EMBO Mol Med.2016
		hemi: c.84_651del	p.28del189aa	CNV	NOA	Krausz C,et al.Genet Med.2020
		hemi: c.2613G>T	p.Trp871Cys	Missence	NOA	Sha,et al.BMC Med Genet.2018
		hemi: c.2525G>A	p.Trp842*	Stopgain	NOA	Chen,et al. Hum Mol Genet.2020
		hemi: c.2332G>C	p.Ala778Pro	Missence	NOA	Alhathal,et al.Genet Med.2020
		hemi: c.466A>G	p.Met156Val	Missence	NOA	Present study
		hemi: c.559_560del	p.Met187fs	Frameshift	NOA	Present study
